# Supplementary material for: Combining Aspirin with Cholecalciferol (Vitamin D3) – A Potential New Tool for Controlling Possum Populations
Source: PLoS One. 2013 Aug 9;8(8):e70683. doi: 10.1371/journal.pone.0070683 (PMC3739777; doi:10.1371/journal.pone.0070683)
Supplement: Table S1 — Data for Table 1 . (XLSX) [file pone.0070683.s001.xlsx]

## Sheet: Chole alone
Group	Date of treatment	Method	Chole % purity	Lab report	No.	Sex	pre dosing wt	Dose chole (mg/kg)	Fate	Time until death (hours)	Body weight at death or end point (kg)	% body weight change
1	2006-10-25	Intubated	-	-	15	M	3.89	0	Survived	-	4.14	6.42674
1	2006-10-25	Intubated	-	-	36	M	4	0	Survived	-	4.54	13.5
1	2006-10-25	Intubated	-	-	27	M	3.38	0	Survived	-	3.38	0
1	2006-10-25	Intubated	-	-	28	F	3.07	0	Survived	-	2.98	-2.9316
1	2006-10-25	Intubated	-	-	6	F	2.31	0	Survived	-	2.51	8.65801
1	2006-10-25	Intubated	-	-	8	F	2.43	0	Survived	-	2.48	2.05761
2	2006-10-25	Intubated	87.8	T2709	12	F	2.88	1	Survived	-	2.95	2.43056
2	2006-10-25	Intubated	87.8	T2709	45	F	2.99	1	Survived	-	2.97	-0.668896
2	2006-10-25	Intubated	87.8	T2709	42	M	3.5	1	Survived	-	3.67	4.85714
2	2006-10-25	Intubated	87.8	T2709	7	M	2.58	1	Survived	-	2.3	-10.8527
2	2006-10-25	Intubated	87.8	T2709	4	M	2.62	1	Survived	-	2.79	6.48855
2	2006-10-25	Intubated	87.8	T2709	5	F	3.03	1	Survived	-	2.99	-1.32013
3	2006-10-25	Intubated	87.8	T2709	11	F	2.95	2	Survived	-	2.87	-2.71186
3	2006-10-25	Intubated	87.8	T2709	21	F	3.59	2	Survived	-	3.61	0.557103
3	2006-10-25	Intubated	87.8	T2709	13	M	4.02	2	Survived	-	3.94	-1.99005
3	2006-10-25	Intubated	87.8	T2709	37	M	3.4	2	Survived	-	3.4	0
3	2006-10-25	Intubated	87.8	T2709	19	F	2.31	2	Survived	-	2.1	-9.09091
3	2006-10-25	Intubated	87.8	T2709	40	M	3.22	2	Survived	-	2.84	-11.8012
4	2006-10-25	Intubated	87.8	T2709	20	F	2.58	4	Died	168	2.14	-17.0543
4	2006-10-25	Intubated	87.8	T2709	33	M	3.22	4	Died	144	2.83	-12.1118
4	2006-10-25	Intubated	87.8	T2709	2	M	2.61	4	Died	312	1.93	-26.0536
4	2006-10-25	Intubated	87.8	T2709	31	M	2.38	4	Survived	-	2.34	-1.68067
4	2006-10-25	Intubated	87.8	T2709	18	F	2.99	4	Survived	-	2.92	-2.34114
4	2006-10-25	Intubated	87.8	T2709	39	F	2.78	4	Survived	-	2.44	-12.2302
5	2006-10-25	Intubated	87.8	T2709	25	F	3.23	8	Died	120	2.79	-13.6223
5	2006-10-25	Intubated	87.8	T2709	29	M	4.06	8	Died	168	3.41	-16.0099
5	2006-10-25	Intubated	87.8	T2709	14	F	2.76	8	Died	144	2.44	-11.5942
5	2006-10-25	Intubated	87.8	T2709	16	M	3.12	8	Survived	-	3.08	-1.28205
5	2006-10-25	Intubated	87.8	T2709	44	F	3.23	8	Survived	-	2.99	-7.43034
5	2006-10-25	Intubated	87.8	T2709	24	M	2.4	8	Survived	-	2.4	0
6	2006-10-25	Intubated	87.8	T2709	22	M	3.44	16	Died	144	3	-12.7907
6	2006-10-25	Intubated	87.8	T2709	30	F	2.6	16	Died	96	2.36	-9.23077
6	2006-10-25	Intubated	87.8	T2709	35	M	3	16	Died	120	2.63	-12.3333
6	2006-10-25	Intubated	87.8	T2709	3	M	3.06	16	Died	192	2.42	-20.915
6	2006-10-25	Intubated	87.8	T2709	38	F	2.37	16	Died	138	1.75	-18
6	2006-10-25	Intubated	87.8	T2709	26	F	2.78	16	Survived	-	2.9	4.31655
7	2006-10-25	Intubated	87.8	T2709	1	M	2.91	64	Died	72	2.7	-7.21649
7	2006-10-25	Intubated	87.8	T2709	9	M	2.44	64	Died	96	2.2	-9.83607
7	2006-10-25	Intubated	87.8	T2709	17	F	2.41	64	Died	96	2.09	-13.278
7	2006-10-25	Intubated	87.8	T2709	34	F	2.88	64	Died	168	2.57	-10.7639
7	2006-10-25	Intubated	87.8	T2709	41	F	3.11	64	Died	144	2.62	-15.7556
7	2006-10-25	Intubated	87.8	T2709	43	M	3.57	64	Died	144	3.11	-12.8852
