# Supplementary material for: Combining Aspirin with Cholecalciferol (Vitamin D3) – A Potential New Tool for Controlling Possum Populations
Source: PLoS One. 2013 Aug 9;8(8):e70683. doi: 10.1371/journal.pone.0070683 (PMC3739777; doi:10.1371/journal.pone.0070683)
Supplement: Table S2 — Data for Table 2 . (XLSX) [file pone.0070683.s002.xlsx]

## Sheet: Sheet1
Group	Date of treatment	Method	No.	Sex	Pre dosing wt (kg)	Dose aspirin (g/kg)	Fate	Time until death (hours)	Body weight at death or end point (kg)	% body weight change
1	2007-02-13	Intubated	41	F	3.13	0	Survived	-	3.15	0.638978
1	2007-02-13	Intubated	24	F	2.55	0	Survived	-	2.68	5.09804
1	2007-02-13	Intubated	44	M	2.65	0	Survived	-	2.55	-3.77358
1	2007-02-13	Intubated	38	F	2.23	0	Survived	-	2.06	-7.62332
1	2007-02-13	Intubated	47	M	3.15	0	Survived	-	3.08	-2.22222
1	2007-02-13	Intubated	45	M	3.38	0	Survived	-	3.6	6.50888
2	2007-02-13	Intubated	25	F	2.69	0.25	Survived	-	2.95	9.66543
2	2007-02-13	Intubated	27	M	3.13	0.25	Survived	-	3	-4.15335
2	2007-02-13	Intubated	29	F	2.63	0.25	Died	144	2.12	-19.3916
2	2007-02-13	Intubated	26	F	2.63	0.25	Survived	-	2.86	8.74525
2	2007-02-13	Intubated	32	M	3.08	0.25	Survived	-	2.61	-15.2597
2	2007-02-13	Intubated	34	M	3.07	0.25	Survived	-	2.73	-11.0749
3	2007-02-13	Intubated	31	F	2.54	0.5	Survived	-	2.97	16.9291
3	2007-02-13	Intubated	33	F	3.36	0.5	Survived	-	3.12	-7.14286
3	2007-02-13	Intubated	35	F	3.66	0.5	Survived	-	3.46	-5.46448
3	2007-02-13	Intubated	39	M	3.33	0.5	Survived	-	3.11	-6.60661
3	2007-02-13	Intubated	37	M	4.36	0.5	Survived	-	4	-8.25688
3	2007-02-13	Intubated	42	M	3.38	0.5	Survived	-	3.32	-1.77515
4	2007-02-13	Intubated	13	F	2.94	1	Survived	-	2.7	-8.16327
4	2007-02-13	Intubated	14	M	2.69	1	Survived	-	2.97	10.4089
4	2007-02-13	Intubated	15	F	3.67	1	Survived	-	3.69	0.544959
4	2007-02-13	Intubated	17	M	3.38	1	Survived	-	3.3	-2.36686
4	2007-02-13	Intubated	46	F	2.49	1	Died	16.8	2.34	-6.0241
4	2007-02-13	Intubated	43	M	2.72	1	Survived	-	3	10.2941
5	2007-02-13	Intubated	21	M	3.87	2	Survived	-	3.68	-4.90956
5	2007-02-13	Intubated	19	F	2.9	2	Died	16.8	2.56	-11.7241
5	2007-02-13	Intubated	20	F	2.2	2	Died	16.8	1.98	-10
5	2007-02-13	Intubated	22	M	3.24	2	Survived	-	3.36	3.7037
5	2007-02-13	Intubated	23	F	2.12	2	Survived	-	2.27	7.07547
5	2007-02-13	Intubated	18	M	3.27	2	Survived	-	3.29	0.611621
