# Supplementary material for: Combining Aspirin with Cholecalciferol (Vitamin D3) – A Potential New Tool for Controlling Possum Populations
Source: PLoS One. 2013 Aug 9;8(8):e70683. doi: 10.1371/journal.pone.0070683 (PMC3739777; doi:10.1371/journal.pone.0070683)
Supplement: Table S4 — Data for Table 4 . (XLSX) [file pone.0070683.s004.xlsx]

## Sheet: All
Group	Date of treatment	Method	Chole % purity	Lab report	Aspirin purity	Lab report 1	Chole. (% wt:wt)	Lab report 2	Aspirin (% wt:wt)	No.	Sex	Body weight (kg)	Weight of paste eaten (g)	Eaten (g/kg)	Dose chole (mg)	Dose chole (mg/kg)	Dose aspirin (g)	Dose aspirin (g/kg)	Fate	Time until death (hours)	Body weight at death (kg)	% body weight change
1	11/05/09	ACP paste	80.4	T3493	98.1	T4550	0.86	T3691	0	13	M	2.23	29.2	13.0942	251.12	112.61	0	0	Died	110.26	1.99	-10.7623
1	11/05/09	ACP paste	80.4	T3493	98.1	T4550	0.86	T3691	0	14	F	2.99	46.4	15.5184	399.04	133.458	0	0	Died	87.1	2.67	-10.7023
1	11/05/09	ACP paste	80.4	T3493	98.1	T4550	0.86	T3691	0	17	F	1.91	15.1	7.90576	129.86	67.9895	0	0	Died	114.35	1.67	-12.5654
1	11/05/09	ACP paste	80.4	T3493	98.1	T4550	0.86	T3691	0	19	F	2.85	85.6	30.0351	736.16	258.302	0	0	Died	101.72	2.28	-20
1	11/05/09	ACP paste	80.4	T3493	98.1	T4550	0.86	T3691	0	30	M	3.6	56.9	15.8056	489.34	135.928	0	0	Died	94.94	3.26	-9.44444
1	11/05/09	ACP paste	80.4	T3493	98.1	T4550	0.86	T3691	0	31	M	2.24	15	6.69643	129	57.5893	0	0	Died	140.84	2.04	-8.92857
1	11/05/09	ACP paste	80.4	T3493	98.1	T4550	0.86	T3691	0	34	M	3.39	33.4	9.85251	287.24	84.7316	0	0	Died	87.6	3.21	-5.30973
1	11/05/09	ACP paste	80.4	T3493	98.1	T4550	0.86	T3691	0	35	F	2.62	47	17.9389	404.2	154.275	0	0	Died	210.42	2.45	-6.48855
1	11/05/09	ACP paste	80.4	T3493	98.1	T4550	0.86	T3691	0	39	F	3.16	24.9	7.87975	214.14	67.7658	0	0	Died	254.83	2.7	-14.557
1	11/05/09	ACP paste	80.4	T3493	98.1	T4550	0.86	T3691	0	43	M	2.51	18.4	7.33068	158.24	63.0438	0	0	Died	90.25	2.38	-5.17928
2	11/05/09	ACP paste	80.4	T3493	98.1	T4550	0.026	T3679	20	16	F	2.66	25.9866	9.7694	5.97692	2.24696	5.19732	1.95388	Died	NA*	2.45	-7.89474
2	11/05/09	ACP paste	80.4	T3493	98.1	T4550	0.026	T3679	20	25	M	3.27	25.3939	7.76572	5.8406	1.78612	5.07878	1.55314	Died	NA*	2.89	-11.6208
2	11/05/09	ACP paste	80.4	T3493	98.1	T4550	0.026	T3679	20	26	M	3.18	14.358	4.51509	3.30233	1.03847	2.87159	0.903017	Survived	NA*	3.01	-5.34591
2	11/05/09	ACP paste	80.4	T3493	98.1	T4550	0.026	T3679	20	27	M	2.5	89.1415	35.6566	20.5025	8.20102	17.8283	7.13132	Died	NA*	2.49	-0.4
2	11/05/09	ACP paste	80.4	T3493	98.1	T4550	0.026	T3679	20	28	M	3.91	39.5298	10.1099	9.09186	2.32528	7.90596	2.02199	Died	NA*	3.46	-11.509
2	11/05/09	ACP paste	80.4	T3493	98.1	T4550	0.026	T3679	20	29	M	4.08	39.6432	9.71646	9.11793	2.23479	7.92863	1.94329	Died	NA*	3.78	-7.35294
2	11/05/09	ACP paste	80.4	T3493	98.1	T4550	0.026	T3679	20	3	F	2.8	3.3905	1.21089	0.779814	0.278505	0.678099	0.242178	Survived	NA*	2.64	-5.71429
2	11/05/09	ACP paste	80.4	T3493	98.1	T4550	0.026	T3679	20	6	F	2.4	21.9235	9.13479	5.04241	2.101	4.3847	1.82696	Died	NA*	2.26	-5.83333
2	11/05/09	ACP paste	80.4	T3493	98.1	T4550	0.026	T3679	20	8	F	3.23	33.4521	10.3567	7.69399	2.38204	6.69043	2.07134	Died	NA*	3.1	-4.02477
2	11/05/09	ACP paste	80.4	T3493	98.1	T4550	0.026	T3679	20	10	F	3.1	40.3432	13.0139	9.27893	2.9932	8.06863	2.60279	Died	NA*	2.95	-4.83871
3	19/05/09	ACP paste	80.4	T3493	98.1	T4550	0.054	T3680	20	38	M	2.62	42.6844	16.2918	23.0496	8.79756	8.53689	3.25835	Died	NA*	2.65	1.14504
3	19/05/09	ACP paste	80.4	T3493	98.1	T4550	0.054	T3680	20	42	M	3.29	8.20002	2.49241	4.42801	1.3459	1.64	0.498482	Survived	NA*	-	-
3	19/05/09	ACP paste	80.4	T3493	98.1	T4550	0.054	T3680	20	18	F	2.32	58.644	25.2776	31.6678	13.6499	11.7288	5.05552	Died	NA*	2.24	-3.44828
3	19/05/09	ACP paste	80.4	T3493	98.1	T4550	0.054	T3680	20	7	M	2.42	16.9583	7.00754	9.15746	3.78407	3.39165	1.40151	Survived	NA*	-	-
3	19/05/09	ACP paste	80.4	T3493	98.1	T4550	0.054	T3680	20	11	F	2.99	0.723682	0.242034	0.390788	0.130698	0.144736	0.0484068	Survived	NA*	-	-
3	19/05/09	ACP paste	80.4	T3493	98.1	T4550	0.054	T3680	20	6	M	4.65	6.16248	1.32527	3.32774	0.715643	1.2325	0.265053	Survived	NA*	-	-
3	19/05/09	ACP paste	80.4	T3493	98.1	T4550	0.054	T3680	20	29	M	2.52	46.8455	18.5895	25.2966	10.0383	9.3691	3.7179	Died	NA*	2.43	-3.57143
3	19/05/09	ACP paste	80.4	T3493	98.1	T4550	0.054	T3680	20	40	F	2.7	27.2804	10.1039	14.7314	5.45608	5.45608	2.02077	Died	NA*	2.55	-5.55556
3	19/05/09	ACP paste	80.4	T3493	98.1	T4550	0.054	T3680	20	47	F	3.01	20.3277	6.75337	10.9769	3.64682	4.06553	1.35067	Died	NA*	2.68	-10.9635
3	19/05/09	ACP paste	80.4	T3493	98.1	T4550	0.054	T3680	20	21	F	3.16	47.2107	14.9401	47.2107	14.9401	9.44215	2.98802	Died	NA*	3.06	-3.16456
4	4/06/09	ACP paste	80.4	T3493	98.1	T4550	0.11	T3692	20	37	M	3.21	10.0974	3.14562	11.1072	3.46018	2.01949	0.629124	Survived	NA*	-	-
4	4/06/09	ACP paste	80.4	T3493	98.1	T4550	0.11	T3692	20	38	M	2.76	48.534	17.5848	53.3874	19.3433	9.70681	3.51696	Died	NA*	2.5	-9.42029
4	4/06/09	ACP paste	80.4	T3493	98.1	T4550	0.11	T3692	20	40	M	2.77	29.7501	10.7401	32.7251	11.8141	5.95001	2.14802	Died	NA*	2.53	-8.66426
4	4/06/09	ACP paste	80.4	T3493	98.1	T4550	0.11	T3692	20	41	M	2.38	28.4471	11.9526	31.2918	13.1478	5.68942	2.39051	Died	NA*	2.26	-5.04202
4	4/06/09	ACP paste	80.4	T3493	98.1	T4550	0.11	T3692	20	42	M	3.09	33.7674	10.928	37.1442	12.0208	6.75349	2.18559	Died	NA*	2.86	-7.44337
4	4/06/09	ACP paste	80.4	T3493	98.1	T4550	0.11	T3692	20	2	F	2.55	15.092	5.91844	16.6012	6.51028	3.0184	1.18369	Died	NA*	1.78	-30.1961
4	4/06/09	ACP paste	80.4	T3493	98.1	T4550	0.11	T3692	20	12	F	2.46	29.0986	11.8287	32.0084	13.0116	5.81972	2.36574	Died	NA*	2.34	-4.87805
4	4/06/09	ACP paste	80.4	T3493	98.1	T4550	0.11	T3692	20	25	F	3.11	33.4417	10.753	36.7859	11.8283	6.68834	2.15059	Died	NA*	3.3	6.10932
4	4/06/09	ACP paste	80.4	T3493	98.1	T4550	0.11	T3692	20	28	F	1.97	79.4788	40.3445	87.4266	44.379	15.8958	8.06891	Died	NA*	1.99	1.01523
4	4/06/09	ACP paste	80.4	T3493	98.1	T4550	0.11	T3692	20	46	F	2.89	32.0302	11.0831	35.2332	12.1914	6.40604	2.21662	Died	NA*	2.84	-1.7301
5	15/06/09	ACP paste	80.4	T3493	98.1	T4550	0.23	T3714	20	1	F	2.59	24.6	9.49807	56.58	21.8456	4.92	1.89961	Died	41	2.51	-3.0888
5	15/06/09	ACP paste	80.4	T3493	98.1	T4550	0.23	T3714	20	2	M	2.73	18.5	6.77656	42.55	15.5861	3.7	1.35531	Died	144	2.27	-16.8498
5	15/06/09	ACP paste	80.4	T3493	98.1	T4550	0.23	T3714	20	3	F	3.24	13.3	4.10494	30.59	9.44136	2.66	0.820988	Survived	-	-	-
5	15/06/09	ACP paste	80.4	T3493	98.1	T4550	0.23	T3714	20	4	F	3.42	51.9	15.1754	119.37	34.9035	10.38	3.03509	Died	12	3.32	-2.92398
5	15/06/09	ACP paste	80.4	T3493	98.1	T4550	0.23	T3714	20	5	M	2.54	39.2	15.4331	90.16	35.4961	7.84	3.08661	Died	8.5	2.5	-1.5748
5	15/06/09	ACP paste	80.4	T3493	98.1	T4550	0.23	T3714	20	6	F	3	16.1	5.36667	37.03	12.3433	3.22	1.07333	Survived	-	-	-
5	15/06/09	ACP paste	80.4	T3493	98.1	T4550	0.23	T3714	20	7	M	2.47	21.6	8.74494	49.68	20.1134	4.32	1.74899	Died	19	2.36	-4.45344
5	15/06/09	ACP paste	80.4	T3493	98.1	T4550	0.23	T3714	20	8	M	2.75	29.8	10.8364	68.54	24.9236	5.96	2.16727	Died	19	2.6	-5.45455
5	15/06/09	ACP paste	80.4	T3493	98.1	T4550	0.23	T3714	20	9	M	2.74	15.8	5.76642	36.34	13.2628	3.16	1.15328	Survived	-	-	-
5	15/06/09	ACP paste	80.4	T3493	98.1	T4550	0.23	T3714	20	10	F	2.59	25.8	9.96139	59.34	22.9112	5.16	1.99228	Died	42	2.42	-6.56371
