# Supplementary material for: Combining Aspirin with Cholecalciferol (Vitamin D3) – A Potential New Tool for Controlling Possum Populations
Source: PLoS One. 2013 Aug 9;8(8):e70683. doi: 10.1371/journal.pone.0070683 (PMC3739777; doi:10.1371/journal.pone.0070683)
Supplement: Table S5 — Data for Table 6 . (XLSX) [file pone.0070683.s005.xlsx]

## Sheet: Sheet1
Group	Date of treatment	Method	No.	Sex	pre dosing wt	Dose chole (mg/kg)	Dose aspirin (g/kg)	Fate	Time until death (hours)	Body weight at death (kg)	% body weight change
1	2011-09-14	Oral intubation	25	M	3.96	10	1.3	Dead	18	3.59	-9.34343
1	2011-09-14	Oral intubation	26	F	3.01	10	1.3	Dead	14	2.84	-5.64784
1	2011-09-14	Oral intubation	27	M	3.39	10	1.3	Dead	22	3.02	-10.9145
1	2011-09-14	Oral intubation	28	M	3.6	10	1.3	Dead	14	3.35	-6.94444
1	2011-09-14	Oral intubation	29	M	3.82	10	1.3	Dead	18	3.54	-7.32984
1	2011-12-13	Oral intubation	3	Female	3.36	10	1.3	Dead	28.25	3.09	-8.03571
1	2011-12-13	Oral intubation	4	Female	3.14	10	1.3	Dead	14.8	2.93	-6.6879
1	2011-12-13	Oral intubation	22	Male	3.57	10	1.3	Dead	21.3	3.19	-10.6443
1	2011-12-13	Oral intubation	23	Male	3.19	10	1.3	Dead	14.5	2.89	-9.40439
1	2011-12-13	Oral intubation	25	Female	3.74	10	1.3	Dead	14.4	3.59	-4.0107
1	2011-12-13	Oral intubation	27	Male	3.07	10	1.3	Dead	22.25	2.82	-8.14332
1	2011-12-13	Oral intubation	28	Male	4.21	10	1.3	Survived	-	-	-
1	2011-12-13	Oral intubation	37	Male	4.47	10	1.3	Dead	27.25	4.09	-8.50112
1	2011-12-13	Oral intubation	41	Male	4.48	10	1.3	Dead	14	4.14	-7.58929
1	2011-12-13	Oral intubation	43	Male	3.73	10	1.3	Survived	-	3.11	-16.622
1	2011-12-13	Oral intubation	44	Female	2.93	10	1.3	Dead	13.75	2.74	-6.48464
1	2011-12-13	Oral intubation	45	Male	3.47	10	1.3	Dead	19.9	3.17	-8.64553
1	2011-12-13	Oral intubation	47	Male	3.8	10	1.3	Dead	23.2	3.46	-8.94737
2	2011-11-15	Oral intubation	1	F	3.33	5	1.3	Survived	-
2	2011-11-15	Oral intubation	2	F	2.59	5	1.3	Dead	21.22	2.59	0
2	2011-11-15	Oral intubation	5	M	3.15	5	1.3	Dead	14.11	3.15	0
2	2011-11-15	Oral intubation	16	M	3.01	5	1.3	Dead	10.35	2.77	-7.97342
2	2011-11-15	Oral intubation	17	M	4.22	5	1.3	Survived	-	-	-
2	2011-11-15	Oral intubation	46	M	3.99	5	1.3	Survived	-	-	-
3	2011-11-15	Oral intubation	6	F	3.4	0	1.3	Dead	21.56	3.4	0
3	2011-11-15	Oral intubation	18	M	3.87	0	1.3	Dead	47	3.56	-8.01034
3	2011-11-15	Oral intubation	30	F	3.33	0	1.3	Dead	32.03	3	-9.90991
3	2011-11-15	Oral intubation	39	M	2.91	0	1.3	Survived	-	-	-
3	2011-11-15	Oral intubation	40	M	3.56	0	1.3	Dead	22.15	3.18	-10.6742
3	2011-11-15	Oral intubation	48	M	3.97	0	1.3	Dead	25.04	3.97	0
4	2011-11-15	Oral intubation	14	F	3.07	5	0	Survived	-	-	-
4	2011-11-15	Oral intubation	15	M	3.12	5	0	Survived	-	-	-
4	2011-11-15	Oral intubation	26	M	4.17	5	0	Survived	-	-	-
4	2011-11-15	Oral intubation	29	M	4.38	5	0	Dead	99.33	4.38	0
4	2011-11-15	Oral intubation	38	F	2.97	5	0	Dead	130.1	2.69	-9.42761
4	2011-11-15	Oral intubation	42	M	3.54	5	0	Survived	-	-	-
