# Supplementary material for: Combining Aspirin with Cholecalciferol (Vitamin D3) – A Potential New Tool for Controlling Possum Populations
Source: PLoS One. 2013 Aug 9;8(8):e70683. doi: 10.1371/journal.pone.0070683 (PMC3739777; doi:10.1371/journal.pone.0070683)
Supplement: Table S7 — Data for Figure 2 . (XLSX) [file pone.0070683.s007.xlsx]

## Sheet: Sheet1
Bait type	Aspirin %	RS5 pellets eaten	Test bait eaten	Paste Pal.
Peanut	0	30.9873	4.70935	13.1927
Peanut	0	33.3889	45.3845	57.614
Peanut	0	22.5818	44.1799	66.1755
Peanut	0	2.36827	6.32897	72.7699
Peanut	0	18.2789	1.34746	6.86556
Peanut	0	28	32.6882	53.8626
Peanut	0	27	25.5	48.5714
Peanut	0	35.6906	30.6807	46.2258
Peanut	0	32.8887	24.9022	43.0902
Peanut	0	5.37026	24.8811	82.2478
Peanut	10	4.3	7.3	62.931
Peanut	10	23	60.5	72.4551
Peanut	10	6.5	18	73.4694
Peanut	10	30.1	8	20.9974
Peanut	10	14.6	23.4	61.5789
Peanut	10	71.8	15.2	17.4713
Peanut	10	11	15.2	58.0153
Peanut	10	9.2	13.8	60
Peanut	10	16.9	9.4	35.7414
Peanut	10	15.6	23	59.5855
Peanut	20	20	17.3	46.3807
Peanut	20	6.9	17.7	71.9512
Peanut	20	18.7	5.1	21.4286
Peanut	20	11.7	5.2	30.7692
Peanut	20	23.6	40.9	63.4109
Peanut	20	27.8	20.3	42.2037
Peanut	20	24.5	36.7	59.9673
Peanut	20	18.2	7.6	29.4574
Peanut	20	28.9	15.9	35.4911
Peanut	20	25.6	7.8	23.3533
Apple	0	32.2	17.3813	35.0562
Apple	0	10	35	77.7778
Apple	0	36.7	38.1	50.9358
Apple	0	9.7958	22.7	69.8552
Apple	0	0.937592	24.5	96.3141
Apple	0	24.1	28.4	54.0952
Apple	0	34.7	47	57.5275
Apple	0	34	16.6	32.8063
Apple	0	35.8	67	65.1751
Apple	0	6.56837	32.6	83.2304
Apple	10	15.6023	9.54519	37.9569
Apple	10	28.1306	12.0232	29.9429
Apple	10	7.88528	29.9809	79.1759
Apple	10	37.653	17.4387	31.654
Apple	10	28	11.5195	29.1489
Apple	10	26	19.9316	43.3941
Apple	10	21.5153	33.4035	60.8234
Apple	10	34.0439	18.2722	34.9265
Apple	10	9.88946	22.2022	69.1837
Apple	10	24	29.2326	54.9148
Apple	20	24	3.40359	12.4202
Apple	20	32.2	0	0
Apple	20	30.6	13	29.8165
Apple	20	14.4957	8	35.5624
Apple	20	13.3374	41.1	75.4996
Apple	20	8.91471	15.615	63.6574
Apple	20	16.2858	27.3277	62.6589
Apple	20	31.1332	11.2116	26.4769
Apple	20	25	21.3214	46.0293
Apple	20	11.7578	11.9118	50.3252
