# Supplementary material for: Combining Aspirin with Cholecalciferol (Vitamin D3) – A Potential New Tool for Controlling Possum Populations
Source: PLoS One. 2013 Aug 9;8(8):e70683. doi: 10.1371/journal.pone.0070683 (PMC3739777; doi:10.1371/journal.pone.0070683)
Supplement: Table S8 — Data for Figure 3 . (XLSX) [file pone.0070683.s008.xlsx]

## Sheet: Sheet1
Group	Bait	No.	Sex	Pre-dosing wt	Weight of paste eaten (g)	Eaten (g/kg)	Dose chole (mg)	Dose chole (mg/kg)	Dose aspirin (g)	Dose aspirin (g/kg)	Fate
1	Paste	3	F	3.7	1.9	0.513514	0	0	-	-	Survived
1	Paste	9	F	2.61	0.4	0.153257	0	0	-	-	Survived
1	Paste	11	F	2.57	0.2	0.077821	0	0	-	-	Survived
1	Paste	16	M	3.93	2	0.508906	0	0	-	-	Survived
1	Paste	18	F	2.59	2.9	1.11969	0	0	-	-	Survived
1	Paste	19	M	2.51	3.5	1.39442	0	0	-	-	Survived
1	Paste	21	M	3.03	0.4	0.132013	0	0	-	-	Survived
1	Paste	25	F	1.94	0.2	0.103093	0	0	-	-	Survived
1	Paste	27	M	2.92	5	1.71233	0	0	-	-	Survived
1	Paste	28	M	3.9	0.2	0.0512821	0	0	-	-	Survived
2	Paste	29	M	3.34	32	9.58084	2.56	0.766467	6.4	1.91617	Died
2	Paste	30	F	2.74	6.4	2.33577	0.512	0.186861	1.28	0.467153	Survived
2	Paste	31	F	2.7	12.4	4.59259	0.992	0.367407	2.48	0.918519	Survived
2	Paste	33	M	2.87	3.2	1.11498	0.256	0.0891986	0.64	0.222997	Survived
2	Paste	34	F	3.67	3.5	0.953678	0.28	0.0762943	0.7	0.190736	Survived
2	Paste	35	F	2.83	0.1	0.0353357	0.008	0.00282686	0.02	0.00706714	Survived
2	Paste	37	M	2.55	3.2	1.2549	0.256	0.100392	0.64	0.25098	Survived
2	Paste	47	M	3.53	12	3.39943	0.96	0.271955	2.4	0.679887	Survived
2	Paste	1	F	2.19	2.2	1.00457	0.176	0.0803653	0.44	0.200913	Survived
2	Paste	6	M	3.2	9.5	2.96875	0.76	0.2375	1.9	0.59375	Survived
3	Paste	38	F	3.15	4.4	1.39683	1.012	0.32127	0.88	0.279365	Survived
3	Paste	40	F	2.88	3.3	1.14583	0.759	0.263542	0.66	0.229167	Survived
3	Paste	41	F	2.6	39.7	15.2692	9.131	3.51192	7.94	3.05385	Died
3	Paste	42	F	2.16	2.9	1.34259	0.667	0.308796	0.58	0.268519	Survived
3	Paste	44	F	2.76	0.6	0.217391	0.138	0.05	0.12	0.0434783	Survived
3	Paste	1	M	3.77	0.2	0.0530504	0.046	0.0122016	0.04	0.0106101	Survived
3	Paste	3	M	2.9	0.6	0.206897	0.138	0.0475862	0.12	0.0413793	Survived
3	Paste	4	M	2.73	4.5	1.64835	1.035	0.379121	0.9	0.32967	Survived
3	Paste	6	M	3.03	9.2	3.0363	2.116	0.69835	1.84	0.607261	Survived
3	Paste	10	M	2.77	22.3	8.05054	5.129	1.85162	4.46	1.61011	Survived
5	Paste	28	M	2.65	9.3	3.50943	2.511	0.947547	0	0	Survived
5	Paste	32	M	2.57	1.8	0.700389	0.486	0.189105	0	0	Survived
5	Paste	37	M	3.5	14.3	4.08571	3.861	1.10314	0	0	Survived
5	Paste	38	M	2.97	0.2	0.0673401	0.054	0.0181818	0	0	Survived
5	Paste	41	M	3.13	28.3	9.04153	7.641	2.44121	0	0	Survived
5	Paste	3	F	3.13	2	0.638978	0.54	0.172524	0	0	Survived
5	Paste	5	F	2.68	34.4	12.8358	9.288	3.46567	0	0	Died
5	Paste	10	F	2.59	29.4	11.3514	7.938	3.06486	0	0	Survived
5	Paste	11	F	2.49	1.2	0.481928	0.324	0.13012	0	0	Survived
5	Paste	13	F	2.64	4.7	1.7803	1.269	0.480682	0	0	Survived
4	Paste	46	F	2.75	11.3	4.10909	7.119	2.58873	2.26	0.821818	Survived
4	Paste	13	F	2.44	3	1.22951	1.89	0.77459	0.6	0.245902	Survived
4	Paste	14	F	2.79	8.8	3.15412	5.544	1.9871	1.76	0.630824	Survived
4	Paste	15	M	2.46	3.8	1.54472	2.394	0.973171	0.76	0.308943	Survived
4	Paste	19	F	2.3	0.3	0.130435	0.189	0.0821739	0.06	0.026087	Survived
4	Paste	20	F	2.82	0	0	0	0	0	0	Survived
4	Paste	22	M	3.05	0.3	0.0983607	0.189	0.0619672	0.06	0.0196721	Survived
4	Paste	23	M	3.57	21.3	5.96639	13.419	3.75882	4.26	1.19328	Survived
4	Paste	12	M	3.15	5.9	1.87302	3.717	1.18	1.18	0.374603	Survived
4	Paste	27	M	3.03	0.4	0.132013	0.252	0.0831683	0.08	0.0264026	Survived
6	Paste	42	M	3.04	2.4	0.789474	1.632	0.536842	0	0	Survived
6	Paste	43	M	3.07	5.5	1.79153	3.74	1.21824	0	0	Survived
6	Paste	45	M	3.1	34.1	11	23.188	7.48	0	0	Died
6	Paste	48	M	2.8	0.4	0.142857	0.272	0.0971429	0	0	Survived
6	Paste	12	M	2.21	35.9	16.2443	24.412	11.0462	0	0	Survived
6	Paste	15	F	2.72	8.3	3.05147	5.644	2.075	0	0	Survived
6	Paste	16	F	2.86	28.3	9.8951	19.244	6.72867	0	0	Survived
6	Paste	17	F	2.67	27.3	10.2247	18.564	6.95281	0	0	Survived
6	Paste	18	M	2.76	8.5	3.07971	5.78	2.0942	0	0	Survived
6	Paste	19	F	1.97	26.1	13.2487	17.748	9.00914	0	0	Died
2	Paste	2	M	2.43	6.2	2.55144	13.64	5.61317	1.24	0.510288	Died
2	Paste	4	F	3.88	18.8	4.84536	41.36	10.6598	3.76	0.969072	Died
2	Paste	5	M	2.97	25.2	8.48485	55.44	18.6667	5.04	1.69697	Died
2	Paste	13	M	2.74	8.8	3.21168	19.36	7.06569	1.76	0.642336	Survived
2	Paste	15	M	2.46	9.2	3.73984	20.24	8.22764	1.84	0.747967	Died
2	Paste	20	F	3.43	10.9	3.17784	23.98	6.99125	2.18	0.635569	Died
2	Paste	24	M	3.37	16.2	4.80712	35.64	10.5757	3.24	0.961424	Died
2	Paste	39	F	2.65	22.5	8.49057	49.5	18.6792	4.5	1.69811	Died
2	Paste	41	M	3.42	27.4	8.0117	60.28	17.6257	5.48	1.60234	Died
2	Paste	48	F	2.38	42.4	17.8151	93.28	39.1933	8.48	3.56303	Died
1	Paste	1	F	2.49	6.2	2.48996	19.84	7.96787	1.24	0.497992	Died
1	Paste	2	M	4.33	21.9	5.05774	70.08	16.1848	4.38	1.01155	Died
1	Paste	4	M	2.77	10.7	3.86282	34.24	12.361	2.14	0.772563	Died
1	Paste	6	M	1.95	5.7	2.92308	18.24	9.35385	1.14	0.584615	Died
1	Paste	7	F	2.59	1	0.3861	3.2	1.23552	0.2	0.0772201	Survived
1	Paste	8	F	3.1	19.9	6.41935	63.68	20.5419	3.98	1.28387	Died
1	Paste	9	F	2.68	17	6.34328	54.4	20.2985	3.4	1.26866	Survived
1	Paste	10	M	3.62	11	3.03867	35.2	9.72376	2.2	0.607735	Survived
1	Paste	14	M	3.65	17.8	4.87671	56.96	15.6055	3.56	0.975342	Died
1	Paste	14	F	3.38	0.7	0.207101	2.24	0.662722	0.14	0.0414201	Survived
1	Paste	17	M	3.24	9.3	2.87037	29.76	9.18519	1.86	0.574074	Died
1	Paste	20	F	2.55	4	1.56863	12.8	5.01961	0.8	0.313725	Died
1	Paste	21	F	2.94	42.2	14.3537	135.04	45.932	8.44	2.87075	Died
1	Paste	22	M	3.56	4.9	1.3764	15.68	4.40449	0.98	0.275281	Survived
1	Paste	23	F	2.63	29.9	11.3688	95.68	36.3802	5.98	2.27376	Died
1	Paste	29	M	3.16	16.7	5.28481	53.44	16.9114	3.34	1.05696	Died
1	Paste	36	F	2.72	8.8	3.23529	28.16	10.3529	1.76	0.647059	Died
1	Paste	42	M	3.43	14.2	4.13994	45.44	13.2478	2.84	0.827988	Died
1	Paste	43	M	2.81	11.7	4.1637	37.44	13.3238	2.34	0.83274	Died
1	Paste	45	F	2.37	6.9	2.91139	22.08	9.31646	1.38	0.582278	Died
