# Supplementary material for: Combining Aspirin with Cholecalciferol (Vitamin D3) – A Potential New Tool for Controlling Possum Populations
Source: PLoS One. 2013 Aug 9;8(8):e70683. doi: 10.1371/journal.pone.0070683 (PMC3739777; doi:10.1371/journal.pone.0070683)
Supplement: Table S9 — Data for Figure 4 . (XLSX) [file pone.0070683.s009.xlsx]

## Sheet: Sheet1
Treatment	Cage	Grade	Fate	Time in grade (days)
Asp	6	0	Dead	0.194444
Asp	6	1	Dead	0.22
Asp	6	2	Dead	0.3
Asp	6	7	Dead	0
Asp	18	0	Dead	0.46
Asp	18	1	Dead	0.0770833
Asp	18	2	Dead	0.2
Asp	18	3	Dead	0.35
Asp	18	4	Dead	0.52
Asp	18	7	Dead	0
Asp	30	0	Dead	0.157639
Asp	30	1	Dead	0.3
Asp	30	2	Dead	0.151389
Asp	30	3	Dead	0.156944
Asp	30	4	Dead	0.147222
Asp	30	7	Dead	0
Asp	40	0	Dead	0.45
Asp	40	1	Dead	0.0534722
Asp	40	2	Dead	0.25
Asp	40	7	Dead	0
Asp	48	0	Dead	0.22
Asp	48	1	Dead	0.0743056
Asp	48	2	Dead	0.3
Asp	48	7	Dead	0
Chole	29	0	Dead	3.6
Chole	29	1	Dead	0.2
Chole	29	4	Dead	0.07
Chole	29	7	Dead	0.0105556
Chole	38	0	Dead	3.92361
Chole	38	1	Dead	1.07
Chole	38	4	Dead	0.7
Chole	38	7	Dead	0
Chole (10) + asp	3	0	Dead	0.25
Chole (10) + asp	3	2	Dead	0.2
Chole (10) + asp	3	3	Dead	0.2
Chole (10) + asp	3	4	Dead	0.0159722
Chole (10) + asp	3	7	Dead	0.00555556
Chole (10) + asp	4	0	Dead	0.242361
Chole (10) + asp	4	1	Dead	0.1
Chole (10) + asp	4	7	Dead	0
Chole (10) + asp	22	0	Dead	0.26
Chole (10) + asp	22	1	Dead	0.3
Chole (10) + asp	22	3	Dead	0.0902778
Chole (10) + asp	22	7	Dead	0.00138889
Chole (10) + asp	23	0	Dead	0.23125
Chole (10) + asp	23	1	Dead	0.26
Chole (10) + asp	23	7	Dead	0
Chole (10) + asp	25	0	Dead	0.786806
Chole (10) + asp	25	7	Dead	0
Chole (10) + asp	27	0	Dead	0.2
Chole (10) + asp	27	1	Dead	0.31
Chole (10) + asp	27	2	Dead	0.0791667
Chole (10) + asp	27	3	Dead	0.0229167
Chole (10) + asp	27	7	Dead	0
Chole (10) + asp	37	0	Dead	0.357639
Chole (10) + asp	37	1	Dead	0.2
Chole (10) + asp	37	2	Dead	0.23
Chole (10) + asp	37	3	Dead	0
Chole (10) + asp	37	4	Dead	0.00763889
Chole (10) + asp	37	7	Dead	0
Chole (10) + asp	41	0	Dead	0.207639
Chole (10) + asp	41	1	Dead	0.35
Chole (10) + asp	41	7	Dead	0
Chole (10) + asp	44	0	Dead	0.198611
Chole (10) + asp	44	1	Dead	0.3
Chole (10) + asp	44	7	Dead	0
Chole (10) + asp	45	0	Dead	0.195139
Chole (10) + asp	45	1	Dead	0.145833
Chole (10) + asp	45	2	Dead	0.3
Chole (10) + asp	45	7	Dead	0
Chole (10) + asp	47	0	Dead	0.336806
Chole (10) + asp	47	1	Dead	0.35
Chole (10) + asp	47	2	Dead	0.04375
Chole (10) + asp	47	3	Dead	0.172917
Chole (10) + asp	47	7	Dead	0
Chole + asp	2	0	Dead	0.26
Chole + asp	2	1	Dead	0.22
Chole + asp	2	7	Dead	0
Chole + asp	5	0	Dead	0.35
Chole + asp	5	1	Dead	0.0819444
Chole + asp	5	2	Dead	0.0770833
Chole + asp	5	4	Dead	0.02
Chole + asp	5	7	Dead	0.000694444
Chole + asp	16	0	Dead	0.166667
Chole + asp	16	2	Dead	0.186111
Chole + asp	16	3	Dead	0.0868056
Chole + asp	16	7	Dead	0
Asp	39	0	Survived	0.908333
Asp	39	1	Survived	0.455556
Asp	39	0	Survived	5.60694
Chole	14	0	Survived	6.93194
Chole	15	0	Survived	6.95764
Chole	26	0	Survived	6.98472
Chole	42	1	Survived	0.615278
Chole	42	0	Survived	6.3125
Chole (10) + asp	28	1	Survived	0.776389
Chole (10) + asp	28	2	Survived	1.31458
Chole (10) + asp	28	1	Survived	0.75
Chole (10) + asp	28	0	Survived	0.9375
Chole (10) + asp	43	0	Survived	0.348611
Chole (10) + asp	43	2	Survived	0.579861
Chole (10) + asp	43	3	Survived	0.0534722
Chole (10) + asp	43	2	Survived	1.84583
Chole (10) + asp	43	0	Survived	0.9375
Chole + asp	1	1	Survived	1.97639
Chole + asp	1	0	Survived	5.04167
Chole + asp	17	1	Survived	0.94375
Chole + asp	17	2	Survived	0.0208333
Chole + asp	17	3	Survived	0.166667
Chole + asp	17	2	Survived	0.0284722
Chole + asp	17	1	Survived	0.450694
Chole + asp	17	0	Survived	5.39583
Chole + asp	46	0	Survived	1.90347
Chole + asp	46	1	Survived	0.0208333
Chole + asp	46	0	Survived	5.02083
