# Supplementary material for: Combining Aspirin with Cholecalciferol (Vitamin D3) – A Potential New Tool for Controlling Possum Populations
Source: PLoS One. 2013 Aug 9;8(8):e70683. doi: 10.1371/journal.pone.0070683 (PMC3739777; doi:10.1371/journal.pone.0070683)
Supplement: Table S10 — Data for Figure 5 . (XLSX) [file pone.0070683.s010.xlsx]

## Sheet: Raw data
Treatment group	Animal No.	Time (h after dosing)	Sex	Body wt. at dosing (kg)	Chole (mg/kg)	Aspirin (g/kg)	Dose given (ml/kg)	APTT (secs)	Fibrinogen (g/L)	Calcium (mmol/L)	Salicylate (mmol/L)	Troponin I (ug/L)	ECG	Fate
2	1	-24	F	3.33	5	1.3	3	16	1.1	2.8	0	0		Survived
2	2	-24	F	2.59	5	1.3	3							Died
2	5	-24	M	3.15	5	1.3	3	14	1.2	2.7	0	0		Died
2	13	-24	F	2.95	5	1.3	3			2.8	0	0
2	16	-24	M	3.01	5	1.3	3							Died
2	17	-24	M	4.22	5	1.3	3	11	1.3	2.6	0.3	0		Survived
2	19	-24	M	3.46	5	1.3	3
2	20	-24	F	2.98	5	1.3	3
2	22	-24	M	3.82	5	1.3	3	15	1.4	2.8	0	0
2	24	-24	M	3.76	5	1.3	3	11	1.5	2.5	0	0
2	26	-24	M	3.52	5	1.3	3			2.7	0	0
2	46	-24	M	3.99	5	1.3	3	14	1.6	2.8	0	0		Survived
2	1	0	F	3.33	5	1.3	3						154
2	5	0	F	3.15	5	1.3	3						119
2	17	0	M	4.22	5	1.3	3						130
3	18	0	M	3.87	0	1.3	3						160
3	40	0	M	3.56	0	1.3	3						152
4	26	0	M	4.17	5	0	3						163
4	29	0	F	4.38	5	0	3						152
3	6	0	M	3.4	0	1.3	3						109
3	39	0	F	2.91	0	1.3	3						122
4	38	0	M	2.97	5	0	3						129
4	15	0	M	3.12	5	0	3						150
2	2	0	M	2.59	5	1.3	3						93
2	16	0	F	3.01	5	1.3	3						122
2	46	0	M	3.99	5	1.3	3						107
3	30	0	M	3.33	0	1.3	3						172
3	48	0	M	3.97	0	1.3	3						236
4	14	0	F	3.07	5	0	3						111
4	42	0	M	3.54	5	0	3						152
3	6	5	F	3.4	0	1.3	3	24	1.5	2.5	3.1	0	145	Died
3	18	5	F	3.87	0	1.3	3						187	Died
3	30	5	M	3.33	0	1.3	3	14	1.6	2.5	2.5	0	219	Died
3	39	5	M	2.91	0	1.3	3	26	1.4	2.5	2.5	0		Survived
3	40	5	M	3.56	0	1.3	3							Died
3	48	5	M	3.97	0	1.3	3	18	1.5	2.5	2.3	0.02	143	Died
4	14	5	F	3.07	5	0	3	17	1.4	2.7	0	0	107	Survived
4	15	5	M	3.12	5	0	3	17	1.8	2.8	0	0	132	Survived
4	26	5	M	4.17	5	0	3							Survived
4	29	5	M	4.38	5	0	3							Died
4	38	5	F	2.97	5	0	3	17	1.3	2.9	0	0	149	Died
4	42	5	M	3.54	5	0	3	16	1.9	2.8	0	0	119	Survived
2	1	5			5	1.3	3
2	2	5	F	2.59	5	1.3	3	21	1.4	2.6	3.1	0	142
2	5	5			5	1.3	3
2	13	5	F	2.95	5	1.3	3
2	16	5			5	1.3	3	12	1.6	3.2	3.8	0	183
2	17	5			5	1.3	3
2	19	5	M	3.46	5	1.3	3	17	1.8	2.6	2.7	0
2	20	5	F	2.98	5	1.3	3	17	1.4	2.3	2.6	0
2	22	5	M	3.82	5	1.3	3
2	24	5	M	3.76	5	1.3	3
2	26	5	M	3.52	5	1.3	3
2	46	5			5	1.3	3			2.7	1.6	0	160
3	6	10			0	1.3	3	24	1.5	2.5	3.6	0	193
3	18	10			0	1.3	3	20	1.7	2.5	2.7	0	184
3	30	10			0	1.3	3
3	39	10			0	1.3	3	30	1.6	2.3	2.9	0.14	193
3	40	10			0	1.3	3	18	1.5	2.4	2.3	0	172
3	48	10			0	1.3	3
4	14	10			5	0	3
4	15	10			5	0	3	15	1.7	2.6	<0.1	0	140
4	26	10			5	0	3	13	1.4	2.8	0.2	0	135
4	29	10			5	0	3	18	1.6	2.9	<0.1	0	153
4	38	10			5	0	3	13	1.4	2.8	<0.1	0	137
4	42	10			5	0	3
2	1	10			5	1.3	3	22	1.5	2.7	3.1	0	191
2	2	10			5	1.3	3
2	5	10			5	1.3	3	15	1.2	2.7	2.8	0.09	220
2	13	10	F	2.85	5	1.3	3	33	1.4	2.4	4.9	0
2	16	10			5	1.3	3
2	17	10			5	1.3	3	14	1.4	2.4	2.3	0	287
2	19	10	M	3.48	5	1.3	3
2	20	10	F	2.96	5	1.3	3
2	22	10	M	3.71	5	1.3	3
2	24	10	M	3.65	5	1.3	3	10	1.6	2.4	3.1	0.01
2	26	10	M	3.4	5	1.3	3
2	46	10			5	1.3	3
3	6	24			0	1.3	3
3	18	24			0	1.3	3	31	2	2.4	4.2	0	186
3	30	24			0	1.3	3	22	1.9	2.2	4.9	0.22	223
3	39	24			0	1.3	3
3	40	24			0	1.3	3
3	48	24			0	1.3	3	42	1.9	2.2	6.5	1.4	224
4	14	24			5	0	3	17	1.4	2.8	0	0	96
4	15	24			5	0	3
4	26	24			5	0	3	11	1.6	2.8	0.2	0	231
4	29	24			5	0	3	15	1.5	3	0	0	157
4	38	24			5	0	3
4	42	24			5	0	3	14	1.7	2.7	0.2	0	138
2	1	24			5	1.3	3	27	1.8	2.7	3.2	0.53	200
2	2	24			5	1.3	3
2	5	24			5	1.3	3
2	13	24	F	2.95	5	1.3	3	49	1.9	2.3	8.8	0.16		Died
2	16	24			5	1.3	3
2	17	24			5	1.3	3	18	1.5	2.5	3.4	0	114
2	19	24	M	3.46	5	1.3	3							Died
2	20	24	F	2.98	5	1.3	3							Died
2	22	24	M	3.82	5	1.3	3							Died
2	24	24	M	3.76	5	1.3	3	29	1.8	2.2	5.3	13.3		Died
2	26	24	M	3.52	5	1.3	3							Died
2	46	24			5	1.3	3	26	2	2.6	2.3	0	180
3	48	Comatose			0	1.3	3			2.2	7.9	14.3
4	5	Comatose			5	1.3	3	15	1.5	2.6	3.8	12.2	238
